# Supplementary material for: More than bad luck: Cancer and aging are linked to replication-driven changes to the epigenome
Source: Sci Adv. 2023 Jul 19;9(29):eadf4163. doi: 10.1126/sciadv.adf4163 (PMC10355820; doi:10.1126/sciadv.adf4163)
Supplement: Supplementary file 2 — Table S1 [file sciadv.adf4163_table_s1.zip]

Archive with 1 entries (1 files):
- adf4163_Table_S1.txt
