# Supplementary material for: More than bad luck: Cancer and aging are linked to replication-driven changes to the epigenome
Source: Sci Adv. 2023 Jul 19;9(29):eadf4163. doi: 10.1126/sciadv.adf4163 (PMC10355820; doi:10.1126/sciadv.adf4163)
Supplement: Supplementary file 2 — Table S1 [file sciadv.adf4163_table_s1.zip › adf4163_Table_S1.txt]

Num	ModuleColor	CpG
1	brown	cg00017437
2	red	cg00068412
3	brown	cg00099427
4	blue	cg00107970
5	greenyellow	cg00305285
6	yellow	cg00349061
7	green	cg00500789
8	brown	cg00542041
9	turquoise	cg00583535
10	blue	cg00648005
11	blue	cg00691240
12	greenyellow	cg00758217
13	purple	cg00783945
14	red	cg00805880
15	purple	cg00866556
16	salmon	cg00920668
17	yellow	cg00962755
18	yellow	cg00970752
19	purple	cg01054622
20	brown	cg01074657
21	yellow	cg01429859
22	blue	cg01716680
23	greenyellow	cg01928145
24	blue	cg01934638
25	cyan	cg01961086
26	blue	cg02008416
27	yellow	cg02057833
28	turquoise	cg02237208
29	turquoise	cg02394578
30	blue	cg02448922
31	turquoise	cg02452585
32	yellow	cg02710296
33	blue	cg02769477
34	brown	cg02769781
35	green	cg02837536
36	purple	cg02855836
37	yellow	cg02856953
38	brown	cg02863087
39	blue	cg02892898
40	green	cg02978297
41	yellow	cg03054277
42	yellow	cg03114585
43	turquoise	cg03145274
44	yellow	cg03340119
45	tan	cg03348461
46	purple	cg03526459
47	yellow	cg04021697
48	yellow	cg04025150
49	pink	cg04087434
50	green	cg04131431
51	brown	cg04132522
52	turquoise	cg04143909
53	brown	cg04218880
54	brown	cg04352962
55	purple	cg04363624
56	green	cg04413644
57	green	cg04503267
58	yellow	cg04552470
59	yellow	cg04560225
60	magenta	cg04567140
61	yellow	cg04707332
62	green	cg04847649
63	yellow	cg04879281
64	yellow	cg05050882
65	brown	cg05052324
66	greenyellow	cg05153748
67	turquoise	cg05304005
68	black	cg05371688
69	turquoise	cg05387269
70	tan	cg05390402
71	tan	cg05637536
72	brown	cg05656688
73	turquoise	cg05706189
74	brown	cg05706898
75	greenyellow	cg06093070
76	blue	cg06177791
77	turquoise	cg06182923
78	turquoise	cg06207778
79	black	cg06316219
80	greenyellow	cg06350097
81	yellow	cg06641299
82	purple	cg06660332
83	cyan	cg06721528
84	yellow	cg06756211
85	yellow	cg06809252
86	purple	cg06829686
87	salmon	cg06830268
88	brown	cg06902698
89	purple	cg06917617
90	yellow	cg06962177
91	blue	cg07015749
92	red	cg07099084
93	cyan	cg07166679
94	blue	cg07171527
95	brown	cg07565540
96	brown	cg07568418
97	blue	cg07795928
98	tan	cg07808555
99	yellow	cg07915528
100	greenyellow	cg07958878
101	greenyellow	cg08039585
102	greenyellow	cg08104202
103	greenyellow	cg08140548
104	yellow	cg08159291
105	yellow	cg08169949
106	blue	cg08247053
107	green	cg08249619
108	blue	cg08264805
109	salmon	cg08460435
110	yellow	cg08639948
111	green	cg08648047
112	blue	cg08716217
113	turquoise	cg08830492
114	red	cg08844387
115	turquoise	cg08854008
116	purple	cg08923271
117	blue	cg08926642
118	brown	cg09106903
119	turquoise	cg09144608
120	yellow	cg09248054
121	green	cg09254318
122	brown	cg09326529
123	purple	cg09511896
124	yellow	cg09554300
125	blue	cg09578353
126	green	cg09603935
127	blue	cg09809932
128	brown	cg09854088
129	green	cg10019916
130	yellow	cg10026317
131	greenyellow	cg10108612
132	purple	cg10227368
133	yellow	cg10375890
134	purple	cg10440578
135	brown	cg10501210
136	yellow	cg10573018
137	green	cg10588310
138	yellow	cg10703826
139	blue	cg10710472
140	turquoise	cg10802414
141	black	cg10888031
142	yellow	cg10954985
143	blue	cg10962762
144	magenta	cg11067964
145	magenta	cg11142506
146	yellow	cg11157208
147	purple	cg11215976
148	blue	cg11333375
149	turquoise	cg11379360
150	yellow	cg11411203
151	yellow	cg11528978
152	yellow	cg11665991
153	tan	cg11666087
154	blue	cg11676353
155	turquoise	cg11750112
156	purple	cg11792516
157	brown	cg11793699
158	blue	cg11822088
159	yellow	cg11828180
160	yellow	cg11912330
161	blue	cg12136906
162	turquoise	cg12274407
163	yellow	cg12391690
164	brown	cg12403142
165	blue	cg12404281
166	brown	cg12410921
167	blue	cg12427162
168	brown	cg12441184
169	turquoise	cg12485685
170	brown	cg12599982
171	blue	cg12611488
172	purple	cg12749132
173	purple	cg12804010
174	brown	cg12908607
175	blue	cg13150171
176	turquoise	cg13242624
177	yellow	cg13298199
178	red	cg13355874
179	yellow	cg13420845
180	yellow	cg13448978
181	brown	cg13461447
182	blue	cg13480614
183	turquoise	cg13498757
184	yellow	cg13685951
185	blue	cg13924635
186	cyan	cg13932362
187	tan	cg13947666
188	tan	cg13951491
189	blue	cg14200569
190	red	cg14222229
191	blue	cg14373988
192	green	cg14415956
193	purple	cg14421860
194	purple	cg14520424
195	magenta	cg14615440
196	purple	cg14709479
197	yellow	cg14781190
198	yellow	cg14789818
199	brown	cg14795268
200	purple	cg14834850
201	yellow	cg14852384
202	pink	cg14969806
203	magenta	cg14974223
204	brown	cg15014975
205	brown	cg15074789
206	yellow	cg15090005
207	black	cg15108640
208	black	cg15125762
209	turquoise	cg15198235
210	pink	cg15447913
211	yellow	cg15457058
212	turquoise	cg15481370
213	yellow	cg15484532
214	brown	cg15492552
215	blue	cg15497761
216	green	cg15519786
217	purple	cg15542798
218	blue	cg15549700
219	blue	cg15619820
220	turquoise	cg15641364
221	turquoise	cg15650205
222	green	cg15819225
223	green	cg15829088
224	yellow	cg15831613
225	salmon	cg15923947
226	blue	cg16034168
227	greenyellow	cg16057915
228	tan	cg16126286
229	brown	cg16252727
230	turquoise	cg16257375
231	turquoise	cg16266669
232	brown	cg16277776
233	blue	cg16312002
234	yellow	cg16318112
235	yellow	cg16348470
236	brown	cg16378352
237	yellow	cg16400794
238	yellow	cg16563230
239	tan	cg16573178
240	blue	cg16591948
241	red	cg16678111
242	turquoise	cg16731157
243	yellow	cg16909962
244	brown	cg17017152
245	turquoise	cg17158829
246	turquoise	cg17177074
247	yellow	cg17218713
248	tan	cg17329287
249	blue	cg17436295
250	turquoise	cg17454086
251	greenyellow	cg17503596
252	yellow	cg17594860
253	turquoise	cg17802005
254	purple	cg17806162
255	pink	cg17808634
256	yellow	cg17941572
257	purple	cg18133961
258	yellow	cg18279094
259	purple	cg18280463
260	brown	cg18318878
261	magenta	cg18348086
262	greenyellow	cg18370318
263	turquoise	cg18592195
264	pink	cg18646240
265	purple	cg18770350
266	purple	cg18789663
267	brown	cg18792022
268	purple	cg18795461
269	tan	cg18859763
270	yellow	cg19022697
271	salmon	cg19092368
272	salmon	cg19236794
273	yellow	cg19237691
274	brown	cg19255477
275	yellow	cg19276111
276	brown	cg19508900
277	purple	cg19595912
278	yellow	cg19598416
279	yellow	cg19704348
280	blue	cg19731194
281	yellow	cg19807257
282	yellow	cg19808825
283	yellow	cg19809499
284	turquoise	cg19827182
285	purple	cg19901801
286	blue	cg20297631
287	blue	cg20300707
288	magenta	cg20390450
289	yellow	cg20452714
290	magenta	cg20677058
291	greenyellow	cg20767356
292	pink	cg20792208
293	brown	cg20817062
294	brown	cg20846447
295	brown	cg21105875
296	green	cg21118819
297	yellow	cg21165064
298	greenyellow	cg21204139
299	greenyellow	cg21270847
300	yellow	cg21306240
301	green	cg21475076
302	blue	cg21524424
303	green	cg21577836
304	yellow	cg21609640
305	turquoise	cg21791023
306	yellow	cg21834207
307	turquoise	cg21851672
308	greenyellow	cg21865157
309	yellow	cg21868798
310	purple	cg21871952
311	brown	cg21873275
312	yellow	cg21913319
313	yellow	cg21963643
314	green	cg22225298
315	brown	cg22344745
316	blue	cg22388472
317	blue	cg22500132
318	turquoise	cg22604123
319	brown	cg22699044
320	yellow	cg22724433
321	yellow	cg22817993
322	green	cg22851880
323	brown	cg22860181
324	blue	cg22871801
325	blue	cg22875872
326	black	cg23086843
327	pink	cg23112651
328	yellow	cg23115387
329	turquoise	cg23166857
330	turquoise	cg23234149
331	blue	cg23257225
332	yellow	cg23281527
333	blue	cg23639308
334	greenyellow	cg23660064
335	greenyellow	cg23663428
336	greenyellow	cg23677911
337	yellow	cg23693169
338	blue	cg23712405
339	magenta	cg23713008
340	brown	cg23726106
341	green	cg23800435
342	tan	cg23807354
343	turquoise	cg23844904
344	yellow	cg23847109
345	brown	cg23891286
346	blue	cg24002071
347	turquoise	cg24003749
348	purple	cg24035245
349	yellow	cg24051554
350	pink	cg24143129
351	blue	cg24153003
352	blue	cg24368383
353	yellow	cg24375409
354	green	cg24469980
355	tan	cg24490542
356	brown	cg24579224
357	blue	cg24597774
358	turquoise	cg24645681
359	black	cg24694502
360	brown	cg24730892
361	purple	cg24740868
362	purple	cg24884142
363	brown	cg25007722
364	brown	cg25017620
365	yellow	cg25026529
366	blue	cg25106100
367	black	cg25110126
368	black	cg25137787
369	yellow	cg25143235
370	blue	cg25220063
371	blue	cg25221984
372	yellow	cg25276694
373	yellow	cg25770995
374	blue	cg25969768
375	greenyellow	cg25974355
376	blue	cg26017930
377	green	cg26031954
378	turquoise	cg26108719
379	blue	cg26119382
380	yellow	cg26188784
381	yellow	cg26228266
382	blue	cg26253974
383	brown	cg26314868
384	magenta	cg26369133
385	greenyellow	cg26525076
386	yellow	cg26682094
387	greenyellow	cg26836273
388	brown	cg26840068
389	tan	cg26906273
390	turquoise	cg27058889
391	turquoise	cg27177841
392	yellow	cg27179622
393	yellow	cg27297088
394	yellow	cg27305704
395	yellow	cg27393126
396	green	cg27520776
397	turquoise	cg00017826
398	yellow	cg00097146
399	turquoise	cg00320539
400	green	cg00341522
401	greenyellow	cg00428160
402	greenyellow	cg00616650
403	blue	cg00674304
404	blue	cg00910015
405	brown	cg01020413
406	brown	cg01265662
407	brown	cg01352656
408	turquoise	cg01377268
409	purple	cg01414185
410	purple	cg01419831
411	yellow	cg01431993
412	black	cg01617117
413	turquoise	cg02112608
414	yellow	cg02208653
415	yellow	cg02611848
416	turquoise	cg02629106
417	red	cg02762063
418	turquoise	cg02818160
419	pink	cg02957173
420	turquoise	cg03070922
421	yellow	cg03400443
422	blue	cg03445151
423	blue	cg03449108
424	turquoise	cg03454669
425	brown	cg03531247
426	black	cg03545077
427	magenta	cg03559008
428	brown	cg03581262
429	brown	cg03877767
430	purple	cg03885684
431	black	cg04152326
432	red	cg04157272
433	blue	cg04168675
434	yellow	cg04175739
435	tan	cg04178787
436	brown	cg04330597
437	salmon	cg04367351
438	tan	cg04575202
439	turquoise	cg04588356
440	yellow	cg04688351
441	tan	cg04786857
442	yellow	cg04787024
443	purple	cg04935434
444	turquoise	cg05014291
445	turquoise	cg05099493
446	brown	cg05146544
447	yellow	cg05167251
448	yellow	cg05301188
449	greenyellow	cg05361673
450	magenta	cg05373263
451	brown	cg05391892
452	yellow	cg05500840
453	brown	cg05603527
454	cyan	cg05648183
455	brown	cg05783139
456	brown	cg05845831
457	yellow	cg05864140
458	yellow	cg05864326
459	greenyellow	cg05903289
460	brown	cg06010459
461	pink	cg06165982
462	blue	cg06201514
463	green	cg06202737
464	red	cg06471073
465	blue	cg06492144
466	yellow	cg06499647
467	purple	cg06638795
468	tan	cg06641415
469	tan	cg06668300
470	blue	cg06722870
471	green	cg06850787
472	turquoise	cg06950666
473	turquoise	cg07363185
474	yellow	cg07393857
475	yellow	cg07411620
476	blue	cg07623116
477	yellow	cg07712598
478	blue	cg07712892
479	turquoise	cg07722359
480	blue	cg07811002
481	greenyellow	cg08147523
482	purple	cg08327269
483	purple	cg08677375
484	greenyellow	cg08761055
485	turquoise	cg08836988
486	green	cg09150450
487	purple	cg09169255
488	magenta	cg09210956
489	tan	cg09282497
490	turquoise	cg09467436
491	magenta	cg09501518
492	magenta	cg09558000
493	pink	cg09757588
494	black	cg09921371
495	blue	cg09991306
496	purple	cg10089527
497	brown	cg10124812
498	blue	cg10141075
499	purple	cg10357060
500	brown	cg10429573
501	green	cg10560079
502	salmon	cg10580144
503	blue	cg10612096
504	turquoise	cg10672136
505	turquoise	cg10767420
506	tan	cg10846615
507	green	cg10941445
508	yellow	cg11344566
509	turquoise	cg11360098
510	green	cg11452267
511	blue	cg11535839
512	yellow	cg11904906
513	black	cg12102631
514	yellow	cg12266953
515	brown	cg12387232
516	pink	cg12565985
517	yellow	cg12653917
518	purple	cg12848065
519	yellow	cg12907983
520	red	cg12915585
521	blue	cg12941754
522	brown	cg13007502
523	yellow	cg13092806
524	red	cg13134763
525	greenyellow	cg13218739
526	yellow	cg13223806
527	greenyellow	cg13263723
528	turquoise	cg13504055
529	tan	cg13546935
530	yellow	cg13699355
531	magenta	cg13810556
532	blue	cg13833436
533	turquoise	cg13845961
534	purple	cg13895765
535	yellow	cg13924432
536	magenta	cg13973727
537	yellow	cg14005211
538	blue	cg14116139
539	brown	cg14131536
540	blue	cg14189391
541	turquoise	cg14242532
542	brown	cg14356272
543	turquoise	cg14417784
544	yellow	cg14452650
545	magenta	cg14460503
546	yellow	cg14508391
547	brown	cg14558114
548	magenta	cg14578866
549	brown	cg14585167
550	brown	cg14601038
551	yellow	cg14608581
552	magenta	cg14636113
553	red	cg14652717
554	pink	cg14793137
555	blue	cg14882966
556	magenta	cg14935163
557	green	cg15100426
558	greenyellow	cg15122841
559	brown	cg15123692
560	blue	cg15127270
561	yellow	cg15165122
562	turquoise	cg15305070
563	turquoise	cg15454486
564	green	cg15714846
565	turquoise	cg15750303
566	turquoise	cg15889230
567	yellow	cg16002818
568	greenyellow	cg16096176
569	blue	cg16354522
570	magenta	cg16676200
571	brown	cg16723488
572	yellow	cg16781647
573	purple	cg16798252
574	brown	cg16877087
575	black	cg17147526
576	blue	cg17156491
577	green	cg17168093
578	blue	cg17245125
579	greenyellow	cg17285931
580	brown	cg17335199
581	turquoise	cg17342864
582	cyan	cg17511933
583	greenyellow	cg17598339
584	blue	cg17681313
585	brown	cg17872886
586	purple	cg17916490
587	brown	cg18005337
588	yellow	cg18064824
589	yellow	cg18093372
590	yellow	cg18115040
591	purple	cg18208842
592	black	cg18330370
593	brown	cg18527574
594	yellow	cg18623980
595	yellow	cg18667659
596	red	cg18744355
597	black	cg18857655
598	yellow	cg18867200
599	red	cg19006220
600	blue	cg19044706
601	green	cg19053239
602	yellow	cg19113641
603	greenyellow	cg19125791
604	turquoise	cg19212767
605	red	cg19364276
606	purple	cg19384289
607	purple	cg19511045
608	brown	cg19513321
609	brown	cg19534681
610	blue	cg19542849
611	turquoise	cg19566038
612	turquoise	cg19713851
613	yellow	cg19825600
614	magenta	cg19907479
615	green	cg20057198
616	yellow	cg20097440
617	turquoise	cg20181739
618	yellow	cg20257553
619	blue	cg20303441
620	yellow	cg20443778
621	blue	cg20720597
622	turquoise	cg20793665
623	blue	cg20805133
624	black	cg20812153
625	turquoise	cg20824989
626	turquoise	cg20856893
627	brown	cg20872630
628	pink	cg20986935
629	yellow	cg21039778
630	blue	cg21048930
631	blue	cg21192579
632	purple	cg21270243
633	blue	cg21273746
634	turquoise	cg21352837
635	blue	cg21385746
636	green	cg21440645
637	brown	cg21463709
638	greenyellow	cg21478921
639	turquoise	cg21545857
640	red	cg21711862
641	turquoise	cg21824017
642	brown	cg21918313
643	brown	cg22044566
644	blue	cg22157099
645	turquoise	cg22331159
646	salmon	cg22352818
647	blue	cg22387781
648	turquoise	cg22635676
649	purple	cg22670147
650	green	cg22712983
651	yellow	cg22860601
652	blue	cg22880770
653	yellow	cg22976218
654	black	cg22976585
655	yellow	cg23052826
656	turquoise	cg23239484
657	green	cg23239647
658	yellow	cg23348270
659	tan	cg23482427
660	yellow	cg23546474
661	yellow	cg23556108
662	yellow	cg23807890
663	brown	cg23885415
664	turquoise	cg23986590
665	black	cg24066980
666	yellow	cg24068299
667	turquoise	cg24201793
668	purple	cg24215159
669	green	cg24215279
670	purple	cg24345062
671	tan	cg24367840
672	turquoise	cg24516106
673	green	cg24548498
674	green	cg24574692
675	black	cg24587400
676	pink	cg24618467
677	yellow	cg24631482
678	brown	cg24654266
679	purple	cg24757310
680	yellow	cg24890054
681	yellow	cg24927800
682	turquoise	cg24995678
683	blue	cg25237894
684	yellow	cg25266281
685	purple	cg25371919
686	brown	cg25428553
687	brown	cg25439845
688	blue	cg25442273
689	yellow	cg25652029
690	yellow	cg25683963
691	salmon	cg25756780
692	blue	cg25890838
693	yellow	cg25925023
694	tan	cg25947878
695	turquoise	cg26058474
696	yellow	cg26095658
697	magenta	cg26154534
698	blue	cg26170569
699	purple	cg26210445
700	blue	cg26230651
701	yellow	cg26301353
702	blue	cg26315221
703	blue	cg26385097
704	yellow	cg26641076
705	blue	cg26803969
706	yellow	cg26855801
707	blue	cg26876664
708	magenta	cg26881591
709	yellow	cg26990102
710	blue	cg27051683
711	greenyellow	cg27091865
712	brown	cg27117509
713	brown	cg27139836
714	green	cg27254040
715	purple	cg27254442
716	turquoise	cg27305063
717	yellow	cg27406975
718	greenyellow	cg27485108
719	blue	cg27534679
720	greenyellow	cg00223863
721	yellow	cg00503302
722	green	cg00786761
723	yellow	cg00817731
724	yellow	cg00968241
725	brown	cg01101527
726	brown	cg01102073
727	green	cg01119686
728	greenyellow	cg01289861
729	salmon	cg01406312
730	blue	cg01456368
731	green	cg01636650
732	greenyellow	cg01691989
733	tan	cg01698108
734	yellow	cg01788113
735	cyan	cg01851088
736	green	cg01978534
737	brown	cg01996116
738	yellow	cg02072885
739	greenyellow	cg02222844
740	blue	cg02352281
741	brown	cg02466830
742	purple	cg02499236
743	yellow	cg02573703
744	blue	cg02703816
745	pink	cg02728595
746	turquoise	cg02742098
747	turquoise	cg03273952
748	purple	cg03284879
749	purple	cg03448241
750	brown	cg03484180
751	brown	cg03546619
752	yellow	cg03553786
753	blue	cg03862437
754	yellow	cg03913989
755	turquoise	cg03920544
756	purple	cg04120686
757	yellow	cg04138502
758	turquoise	cg04324509
759	turquoise	cg04484334
760	purple	cg04682135
761	magenta	cg04738673
762	tan	cg04908625
763	yellow	cg04945331
764	black	cg04947385
765	purple	cg04970117
766	yellow	cg04988476
767	turquoise	cg04998375
768	tan	cg05091238
769	magenta	cg05116002
770	brown	cg06085877
771	brown	cg06295987
772	green	cg06494592
773	brown	cg06508320
774	brown	cg06656414
775	pink	cg07088130
776	yellow	cg07135614
777	yellow	cg07437373
778	red	cg07448319
779	yellow	cg07746943
780	blue	cg07757611
781	blue	cg08102508
782	yellow	cg08195943
783	blue	cg08263589
784	magenta	cg08277100
785	blue	cg08348121
786	brown	cg08443605
787	blue	cg08671326
788	magenta	cg08936897
789	magenta	cg08942051
790	yellow	cg09022422
791	brown	cg09386807
792	blue	cg09389280
793	brown	cg09435674
794	yellow	cg09591072
795	greenyellow	cg09706721
796	purple	cg10243398
797	blue	cg10361095
798	yellow	cg10527010
799	yellow	cg10542584
800	brown	cg10602180
801	yellow	cg10603275
802	green	cg10699852
803	magenta	cg10752315
804	turquoise	cg10755058
805	yellow	cg10779423
806	black	cg11004117
807	turquoise	cg11100465
808	salmon	cg11229862
809	turquoise	cg11311190
810	yellow	cg11640740
811	yellow	cg11642106
812	salmon	cg11733272
813	yellow	cg11926063
814	yellow	cg11926444
815	purple	cg11940285
816	yellow	cg12298268
817	blue	cg12433479
818	yellow	cg12580509
819	yellow	cg12796028
820	salmon	cg12892506
821	turquoise	cg12927270
822	brown	cg13142700
823	turquoise	cg13308143
824	blue	cg13424608
825	blue	cg13694435
826	tan	cg13707894
827	yellow	cg13872831
828	yellow	cg14218447
829	turquoise	cg14708401
830	turquoise	cg14741811
831	brown	cg14789841
832	blue	cg14847243
833	greenyellow	cg14877502
834	brown	cg15025640
835	salmon	cg15060599
836	yellow	cg15111475
837	purple	cg15135047
838	yellow	cg15264020
839	turquoise	cg15611150
840	turquoise	cg15679432
841	brown	cg16262614
842	turquoise	cg16358565
843	greenyellow	cg16374319
844	cyan	cg16450309
845	purple	cg16654079
846	greenyellow	cg16705744
847	blue	cg16850945
848	turquoise	cg17025620
849	yellow	cg17094985
850	yellow	cg17280346
851	pink	cg17295957
852	yellow	cg17385936
853	blue	cg17859426
854	turquoise	cg18127680
855	yellow	cg18413131
856	blue	cg18521047
857	blue	cg18648037
858	turquoise	cg18715709
859	salmon	cg19029181
860	brown	cg19066391
861	yellow	cg19430967
862	brown	cg19472611
863	turquoise	cg19756253
864	blue	cg19797087
865	yellow	cg19831706
866	greenyellow	cg20186995
867	red	cg20384732
868	blue	cg20743134
869	yellow	cg20850873
870	brown	cg20945472
871	yellow	cg20953187
872	turquoise	cg21090033
873	yellow	cg21483906
874	turquoise	cg21611775
875	blue	cg21655280
876	blue	cg21664636
877	turquoise	cg22120095
878	blue	cg22222413
879	turquoise	cg22496559
880	tan	cg22549268
881	magenta	cg22840556
882	purple	cg22889573
883	purple	cg22930312
884	purple	cg23189410
885	yellow	cg23405575
886	yellow	cg23449696
887	turquoise	cg23550947
888	brown	cg23620822
889	tan	cg23816347
890	blue	cg24033633
891	green	cg24036280
892	turquoise	cg24159247
893	magenta	cg24605341
894	tan	cg24625136
895	yellow	cg24672173
896	brown	cg24716125
897	black	cg24771349
898	brown	cg25215835
899	yellow	cg25335544
900	yellow	cg25482786
901	yellow	cg25499397
902	yellow	cg25645064
903	brown	cg25736251
904	tan	cg25821785
905	black	cg26107890
906	brown	cg26160218
907	salmon	cg26258273
908	yellow	cg26263234
909	blue	cg26432350
910	yellow	cg27199820
911	brown	cg27264249
912	brown	cg27314002
913	yellow	cg27348043
914	yellow	cg27559724
915	purple	cg27642784
916	greenyellow	cg00160522
917	cyan	cg00178864
918	turquoise	cg00306510
919	magenta	cg00469814
920	blue	cg00584026
921	yellow	cg00631287
922	yellow	cg00677217
923	brown	cg00809888
924	blue	cg01638225
925	brown	cg01650137
926	pink	cg01777861
927	purple	cg01947949
928	brown	cg02064798
929	blue	cg02428792
930	blue	cg02674186
931	pink	cg03414932
932	yellow	cg03792162
933	brown	cg03867465
934	greenyellow	cg03881711
935	blue	cg04130455
936	red	cg04215672
937	turquoise	cg04228083
938	purple	cg04341730
939	green	cg04751533
940	salmon	cg04863758
941	yellow	cg05144345
942	black	cg05294497
943	brown	cg05302350
944	turquoise	cg05371332
945	brown	cg05618934
946	black	cg05667917
947	brown	cg06018666
948	yellow	cg06083330
949	yellow	cg06123783
950	green	cg06132727
951	brown	cg06358671
952	blue	cg06594404
953	turquoise	cg06695338
954	blue	cg06821199
955	yellow	cg06966113
956	yellow	cg07349208
957	brown	cg07360076
958	brown	cg07695835
959	greenyellow	cg07857119
960	red	cg08000459
961	yellow	cg08297751
962	brown	cg08643994
963	blue	cg08766099
964	greenyellow	cg08825286
965	black	cg09029959
966	greenyellow	cg09234297
967	yellow	cg09747169
968	greenyellow	cg09763814
969	yellow	cg09812070
970	magenta	cg09862845
971	blue	cg10128806
972	blue	cg10164264
973	yellow	cg10192893
974	red	cg10408467
975	turquoise	cg10444491
976	greenyellow	cg10457852
977	blue	cg10664842
978	greenyellow	cg10783050
979	turquoise	cg10922881
980	turquoise	cg11411884
981	tan	cg11566977
982	turquoise	cg12209042
983	brown	cg12519676
984	blue	cg12523932
985	pink	cg12726190
986	brown	cg12958561
987	black	cg12999318
988	yellow	cg13053505
989	purple	cg13096007
990	yellow	cg13208922
991	blue	cg13487949
992	blue	cg13625875
993	blue	cg13883904
994	brown	cg14038058
995	blue	cg14515274
996	brown	cg14532497
997	salmon	cg14704921
998	pink	cg14847236
999	yellow	cg14900814
1000	brown	cg15078412
1001	purple	cg15299388
1002	yellow	cg15867079
1003	blue	cg15990090
1004	yellow	cg16117799
1005	blue	cg16786756
1006	salmon	cg16852685
1007	turquoise	cg16853564
1008	yellow	cg16919569
1009	yellow	cg17214381
1010	blue	cg17433772
1011	turquoise	cg17473165
1012	yellow	cg17573292
1013	greenyellow	cg17922359
1014	brown	cg17932096
1015	purple	cg17949969
1016	yellow	cg17966435
1017	yellow	cg17981943
1018	greenyellow	cg18108669
1019	pink	cg18280125
1020	green	cg19027787
1021	pink	cg19169586
1022	blue	cg19501982
1023	yellow	cg19616230
1024	yellow	cg19766441
1025	yellow	cg19777067
1026	turquoise	cg19923393
1027	blue	cg20087413
1028	yellow	cg20445582
1029	yellow	cg20456258
1030	pink	cg20521198
1031	greenyellow	cg20931867
1032	greenyellow	cg21097698
1033	blue	cg21126229
1034	purple	cg21325154
1035	greenyellow	cg21399040
1036	turquoise	cg21538208
1037	turquoise	cg21593628
1038	yellow	cg21722242
1039	yellow	cg21802055
1040	turquoise	cg22115892
1041	turquoise	cg22140614
1042	yellow	cg22183243
1043	greenyellow	cg22231101
1044	turquoise	cg22770294
1045	yellow	cg22773661
1046	turquoise	cg23447233
1047	purple	cg23462514
1048	pink	cg23550826
1049	yellow	cg23951961
1050	blue	cg23980776
1051	yellow	cg24029517
1052	brown	cg24168538
1053	greenyellow	cg24284822
1054	yellow	cg24495585
1055	salmon	cg24693053
1056	green	cg24796651
1057	black	cg24831862
1058	greenyellow	cg24890103
1059	brown	cg25002788
1060	blue	cg25636556
1061	yellow	cg25950325
1062	salmon	cg26195583
1063	yellow	cg26296488
1064	green	cg26633084
1065	brown	cg26741686
1066	brown	cg26986681
1067	yellow	cg27183456
1068	green	cg27513574
1069	turquoise	cg27567206
1070	purple	cg27655158
1071	yellow	cg00049729
1072	brown	cg00096810
1073	blue	cg00282370
1074	yellow	cg00327072
1075	blue	cg00331501
1076	turquoise	cg00400992
1077	blue	cg00530298
1078	greenyellow	cg00540540
1079	yellow	cg00626518
1080	blue	cg00632914
1081	cyan	cg01072076
1082	purple	cg01097907
1083	pink	cg01800297
1084	brown	cg01804664
1085	brown	cg01817364
1086	pink	cg02010013
1087	greenyellow	cg02072484
1088	tan	cg02555204
1089	yellow	cg02657836
1090	turquoise	cg02691002
1091	brown	cg02722596
1092	yellow	cg03572772
1093	blue	cg03727213
1094	red	cg03729857
1095	yellow	cg04101060
1096	yellow	cg04204831
1097	turquoise	cg04560810
1098	blue	cg04597532
1099	blue	cg04845915
1100	yellow	cg05016408
1101	brown	cg05040472
1102	turquoise	cg05467472
1103	yellow	cg05494467
1104	turquoise	cg05499189
1105	brown	cg05574272
1106	yellow	cg05589784
1107	pink	cg05842815
1108	brown	cg05970014
1109	purple	cg05971966
1110	brown	cg06501366
1111	black	cg06651605
1112	yellow	cg06952416
1113	magenta	cg07124832
1114	purple	cg07135660
1115	yellow	cg07222505
1116	yellow	cg07270078
1117	brown	cg07309238
1118	yellow	cg07489502
1119	brown	cg08328513
1120	yellow	cg08369368
1121	yellow	cg08466792
1122	pink	cg08496086
1123	turquoise	cg08705647
1124	blue	cg08754654
1125	red	cg08823113
1126	yellow	cg08862890
1127	purple	cg08893692
1128	blue	cg09121720
1129	turquoise	cg09517450
1130	turquoise	cg09579677
1131	yellow	cg09639151
1132	yellow	cg09880331
1133	blue	cg09900986
1134	turquoise	cg10157902
1135	green	cg10505610
1136	yellow	cg10536898
1137	turquoise	cg10546048
1138	greenyellow	cg10656664
1139	yellow	cg10795659
1140	turquoise	cg10843796
1141	turquoise	cg11123744
1142	brown	cg11212451
1143	yellow	cg11257429
1144	yellow	cg11258089
1145	blue	cg11322797
1146	pink	cg11401794
1147	brown	cg11408933
1148	brown	cg11438011
1149	yellow	cg11452391
1150	blue	cg11599887
1151	blue	cg11703222
1152	yellow	cg11782635
1153	yellow	cg11795854
1154	brown	cg11840968
1155	turquoise	cg11843061
1156	yellow	cg12646385
1157	yellow	cg12827530
1158	yellow	cg12955789
1159	blue	cg13004635
1160	yellow	cg13023584
1161	blue	cg13325231
1162	turquoise	cg13362794
1163	purple	cg13397436
1164	black	cg13403503
1165	yellow	cg13570101
1166	yellow	cg13711457
1167	brown	cg13914094
1168	blue	cg13940534
1169	blue	cg13944468
1170	magenta	cg13948392
1171	blue	cg13949093
1172	purple	cg14544666
1173	brown	cg14578009
1174	brown	cg14604522
1175	blue	cg14725924
1176	blue	cg14956201
1177	blue	cg15143268
1178	brown	cg15197065
1179	greenyellow	cg15413909
1180	pink	cg15530916
1181	blue	cg15613420
1182	yellow	cg15672768
1183	yellow	cg15941948
1184	blue	cg15975171
1185	yellow	cg15996534
1186	greenyellow	cg15998629
1187	yellow	cg16035780
1188	yellow	cg16097069
1189	turquoise	cg16142824
1190	turquoise	cg16143654
1191	blue	cg16148317
1192	green	cg16180821
1193	greenyellow	cg16224521
1194	yellow	cg16257051
1195	greenyellow	cg16575125
1196	yellow	cg16622906
1197	blue	cg16671301
1198	yellow	cg17276794
1199	purple	cg17288142
1200	green	cg17386911
1201	yellow	cg17403609
1202	yellow	cg17438030
1203	blue	cg17603288
1204	greenyellow	cg17681524
1205	yellow	cg17774559
1206	turquoise	cg17868778
1207	blue	cg17870484
1208	red	cg17924044
1209	pink	cg18055075
1210	blue	cg18110165
1211	yellow	cg18325622
1212	yellow	cg18371475
1213	yellow	cg18443437
1214	brown	cg18781988
1215	yellow	cg18872497
1216	brown	cg18894214
1217	magenta	cg19021412
1218	greenyellow	cg19464247
1219	salmon	cg19598567
1220	brown	cg19664328
1221	yellow	cg19697475
1222	yellow	cg19748424
1223	yellow	cg19819837
1224	yellow	cg19978181
1225	yellow	cg20563910
1226	blue	cg20692831
1227	yellow	cg20755170
1228	yellow	cg20764887
1229	blue	cg21206128
1230	yellow	cg21545862
1231	blue	cg21569714
1232	blue	cg21811204
1233	brown	cg21985251
1234	yellow	cg22111009
1235	pink	cg22135752
1236	yellow	cg22139166
1237	brown	cg22152229
1238	purple	cg22158992
1239	magenta	cg22626548
1240	brown	cg22741735
1241	turquoise	cg22771548
1242	turquoise	cg22846391
1243	pink	cg22986569
1244	greenyellow	cg23008238
1245	purple	cg23026864
1246	brown	cg23058998
1247	yellow	cg23065934
1248	brown	cg23091824
1249	yellow	cg23224752
1250	yellow	cg23248357
1251	blue	cg23369601
1252	red	cg23384093
1253	turquoise	cg23408285
1254	yellow	cg23445461
1255	blue	cg24708145
1256	yellow	cg24843380
1257	blue	cg24940370
1258	turquoise	cg24943459
1259	turquoise	cg24962180
1260	turquoise	cg25224551
1261	brown	cg25308508
1262	yellow	cg25500080
1263	green	cg25545074
1264	brown	cg25568066
1265	tan	cg25648267
1266	yellow	cg26078977
1267	salmon	cg26214742
1268	blue	cg26286839
1269	yellow	cg26333652
1270	yellow	cg26365545
1271	tan	cg26416971
1272	brown	cg26479667
1273	blue	cg26554323
1274	turquoise	cg26624794
1275	brown	cg26676468
1276	tan	cg26784201
1277	purple	cg27069422
1278	yellow	cg27352639
1279	yellow	cg27649348
1280	magenta	cg00120932
1281	brown	cg00126638
1282	greenyellow	cg00132509
1283	purple	cg00147788
1284	yellow	cg00364016
1285	black	cg00391945
1286	yellow	cg00472801
1287	blue	cg00525277
1288	turquoise	cg00649216
1289	salmon	cg00673557
1290	greenyellow	cg00687021
1291	yellow	cg00757933
1292	yellow	cg00937691
1293	yellow	cg00947782
1294	yellow	cg00991875
1295	brown	cg01133655
1296	blue	cg01152056
1297	turquoise	cg01225850
1298	brown	cg01238672
1299	tan	cg01243297
1300	purple	cg01248080
1301	yellow	cg01286685
1302	yellow	cg01392313
1303	green	cg01402832
1304	brown	cg01485117
1305	brown	cg01518607
1306	brown	cg01595997
1307	green	cg01634275
1308	greenyellow	cg01842890
1309	blue	cg01916088
1310	yellow	cg01926238
1311	black	cg02057688
1312	black	cg02191483
1313	blue	cg02328921
1314	greenyellow	cg02368583
1315	yellow	cg02380531
1316	brown	cg02447304
1317	turquoise	cg02524205
1318	blue	cg02572517
1319	black	cg02602413
1320	yellow	cg02766845
1321	brown	cg02925367
1322	pink	cg02969688
1323	yellow	cg03093838
1324	yellow	cg03118604
1325	turquoise	cg03127034
1326	brown	cg03188580
1327	red	cg03228567
1328	black	cg03566814
1329	red	cg03593812
1330	yellow	cg03644281
1331	greenyellow	cg03670369
1332	turquoise	cg03783555
1333	brown	cg03840594
1334	blue	cg04111789
1335	tan	cg04138361
1336	turquoise	cg04208237
1337	magenta	cg04208666
1338	yellow	cg04329454
1339	brown	cg04354671
1340	turquoise	cg04450994
1341	tan	cg04770813
1342	turquoise	cg04978471
1343	turquoise	cg05020625
1344	magenta	cg05068156
1345	salmon	cg05210380
1346	brown	cg05267955
1347	yellow	cg05422029
1348	greenyellow	cg05447100
1349	turquoise	cg05628366
1350	blue	cg05897465
1351	blue	cg05956076
1352	green	cg05956452
1353	purple	cg06073449
1354	tan	cg06087185
1355	salmon	cg06187770
1356	turquoise	cg06194003
1357	yellow	cg06249604
1358	pink	cg06301399
1359	blue	cg06327227
1360	pink	cg06432342
1361	brown	cg06460587
1362	magenta	cg06580943
1363	yellow	cg06610484
1364	blue	cg06753439
1365	brown	cg06880028
1366	yellow	cg06884679
1367	purple	cg06889339
1368	greenyellow	cg06924389
1369	blue	cg07009334
1370	blue	cg07077277
1371	yellow	cg07124687
1372	turquoise	cg07148038
1373	brown	cg07267782
1374	yellow	cg07336230
1375	blue	cg07355507
1376	yellow	cg07382347
1377	yellow	cg07411432
1378	yellow	cg07635623
1379	greenyellow	cg07667765
1380	purple	cg07710266
1381	yellow	cg07877145
1382	pink	cg07889420
1383	brown	cg08185061
1384	pink	cg08222513
1385	brown	cg08245665
1386	turquoise	cg08375234
1387	brown	cg08624648
1388	yellow	cg08640634
1389	red	cg08650890
1390	turquoise	cg08822602
1391	blue	cg08851851
1392	blue	cg08979319
1393	yellow	cg09227138
1394	yellow	cg09279736
1395	yellow	cg09322259
1396	yellow	cg09393254
1397	yellow	cg09423283
1398	blue	cg09513416
1399	yellow	cg09513990
1400	yellow	cg09567080
1401	green	cg09591519
1402	greenyellow	cg09756436
1403	blue	cg09810078
1404	purple	cg10181330
1405	purple	cg10194160
1406	purple	cg10304637
1407	magenta	cg10308611
1408	blue	cg10490099
1409	tan	cg10491628
1410	blue	cg10620866
1411	turquoise	cg10647833
1412	green	cg10661769
1413	magenta	cg10672343
1414	yellow	cg10799055
1415	tan	cg10821226
1416	turquoise	cg10893014
1417	brown	cg10894318
1418	yellow	cg10903903
1419	purple	cg11100341
1420	turquoise	cg11322109
1421	turquoise	cg11342941
1422	brown	cg11353250
1423	turquoise	cg11515873
1424	greenyellow	cg11526462
1425	blue	cg11731745
1426	brown	cg11746952
1427	yellow	cg11764900
1428	yellow	cg11796455
1429	yellow	cg11885201
1430	blue	cg12034086
1431	yellow	cg12201943
1432	brown	cg12457901
1433	yellow	cg12487147
1434	yellow	cg12761728
1435	brown	cg12846737
1436	blue	cg12975830
1437	turquoise	cg13026550
1438	purple	cg13099117
1439	greenyellow	cg13104508
1440	blue	cg13161113
1441	brown	cg13323416
1442	green	cg13409888
1443	magenta	cg13517866
1444	turquoise	cg13817395
1445	brown	cg13918754
1446	brown	cg13939462
1447	yellow	cg14065115
1448	magenta	cg14183206
1449	magenta	cg14203970
1450	blue	cg14218374
1451	yellow	cg14254433
1452	tan	cg14278853
1453	yellow	cg14334441
1454	yellow	cg14473643
1455	brown	cg14531663
1456	turquoise	cg14597739
1457	turquoise	cg14640051
1458	yellow	cg14644001
1459	yellow	cg14772118
1460	yellow	cg15032142
1461	yellow	cg15041550
1462	brown	cg15080939
1463	turquoise	cg15217044
1464	brown	cg15234946
1465	yellow	cg15389490
1466	brown	cg15866928
1467	yellow	cg15877520
1468	yellow	cg15921779
1469	brown	cg15923936
1470	brown	cg16026549
1471	tan	cg16044251
1472	yellow	cg16078649
1473	blue	cg16120501
1474	greenyellow	cg16283753
1475	magenta	cg16291917
1476	magenta	cg16330359
1477	blue	cg16364191
1478	turquoise	cg16679543
1479	turquoise	cg16755251
1480	brown	cg16794576
1481	blue	cg16795830
1482	salmon	cg16867657
1483	brown	cg16958594
1484	blue	cg16958939
1485	brown	cg17017189
1486	yellow	cg17153122
1487	red	cg17233998
1488	yellow	cg17240815
1489	brown	cg17303756
1490	magenta	cg17356964
1491	turquoise	cg17361070
1492	purple	cg17386213
1493	turquoise	cg17471193
1494	greenyellow	cg17602198
1495	blue	cg17625256
1496	blue	cg17741993
1497	blue	cg17795265
1498	turquoise	cg17834425
1499	yellow	cg17849569
1500	pink	cg17940495
1501	brown	cg17969853
1502	brown	cg18011099
1503	green	cg18011872
1504	green	cg18015844
1505	yellow	cg18134312
1506	blue	cg18258564
1507	brown	cg18264486
1508	blue	cg18305324
1509	brown	cg18368637
1510	blue	cg18402034
1511	greenyellow	cg18573544
1512	yellow	cg18691800
1513	blue	cg18740289
1514	blue	cg18782604
1515	blue	cg18852515
1516	brown	cg19009469
1517	yellow	cg19095187
1518	purple	cg19192280
1519	purple	cg19216198
1520	magenta	cg19254793
1521	brown	cg19279130
1522	turquoise	cg19411146
1523	turquoise	cg19697584
1524	yellow	cg19735538
1525	yellow	cg19864808
1526	brown	cg19961480
1527	purple	cg20168806
1528	blue	cg20595752
1529	greenyellow	cg20606489
1530	yellow	cg20631014
1531	yellow	cg20844851
1532	greenyellow	cg21064505
1533	yellow	cg21376799
1534	blue	cg21387735
1535	cyan	cg21413754
1536	green	cg21435316
1537	magenta	cg21463368
1538	yellow	cg21570988
1539	tan	cg21632158
1540	brown	cg21644740
1541	pink	cg21809927
1542	greenyellow	cg22060817
1543	yellow	cg22237300
1544	yellow	cg22367191
1545	turquoise	cg22389147
1546	turquoise	cg22475867
1547	blue	cg22614075
1548	tan	cg22617773
1549	green	cg22686132
1550	blue	cg22772386
1551	green	cg22897615
1552	greenyellow	cg22954787
1553	salmon	cg22982654
1554	cyan	cg23079252
1555	yellow	cg23121394
1556	yellow	cg23244910
1557	blue	cg23250574
1558	turquoise	cg23279756
1559	brown	cg23366493
1560	brown	cg23536255
1561	brown	cg23712018
1562	brown	cg23793946
1563	turquoise	cg24145613
1564	blue	cg24148817
1565	greenyellow	cg24152718
1566	blue	cg24201362
1567	tan	cg24281267
1568	brown	cg24292761
1569	brown	cg24300962
1570	greenyellow	cg24310785
1571	green	cg24330456
1572	yellow	cg24471073
1573	blue	cg24515095
1574	brown	cg24569251
1575	pink	cg24677444
1576	green	cg24684349
1577	salmon	cg24724428
1578	green	cg24845763
1579	brown	cg24990131
1580	red	cg25007487
1581	brown	cg25009842
1582	turquoise	cg25090472
1583	yellow	cg25288068
1584	turquoise	cg25362120
1585	black	cg25436486
1586	yellow	cg25460984
1587	blue	cg25513610
1588	blue	cg25580405
1589	turquoise	cg25583983
1590	turquoise	cg25597138
1591	blue	cg25653641
1592	green	cg25739875
1593	yellow	cg25775494
1594	salmon	cg26036029
1595	yellow	cg26131286
1596	yellow	cg26149682
1597	turquoise	cg26379705
1598	yellow	cg26395813
1599	brown	cg26411409
1600	greenyellow	cg26422851
1601	yellow	cg26466587
1602	brown	cg26587870
1603	blue	cg26695758
1604	yellow	cg26870192
1605	red	cg26973414
1606	turquoise	cg27333460
1607	blue	cg27366984
1608	turquoise	cg27415655
1609	brown	cg27501748
1610	turquoise	cg27535677
1611	purple	cg00368636
1612	blue	cg00370123
1613	blue	cg00419512
1614	greenyellow	cg00446065
1615	blue	cg00501869
1616	turquoise	cg00651359
1617	brown	cg00703902
1618	greenyellow	cg00864551
1619	blue	cg00913283
1620	yellow	cg00925096
1621	greenyellow	cg01058266
1622	blue	cg01083148
1623	tan	cg01105229
1624	blue	cg01140416
1625	blue	cg01275887
1626	turquoise	cg01314306
1627	blue	cg01398299
1628	blue	cg01423776
1629	yellow	cg01447112
1630	blue	cg01552275
1631	greenyellow	cg01574912
1632	blue	cg01726448
1633	black	cg01824931
1634	brown	cg01830900
1635	blue	cg01841651
1636	turquoise	cg01890075
1637	greenyellow	cg01949920
1638	greenyellow	cg01967073
1639	blue	cg02004499
1640	brown	cg02041497
1641	yellow	cg02172150
1642	magenta	cg02223801
1643	black	cg02293118
1644	brown	cg02434121
1645	yellow	cg02512352
1646	turquoise	cg02599498
1647	purple	cg02644510
1648	greenyellow	cg02820242
1649	greenyellow	cg02876211
1650	turquoise	cg02927870
1651	purple	cg02969141
1652	yellow	cg02986266
1653	green	cg03186157
1654	turquoise	cg03357999
1655	greenyellow	cg03423221
1656	blue	cg03653726
1657	green	cg03689146
1658	blue	cg03742932
1659	blue	cg03834767
1660	blue	cg03958363
1661	pink	cg04034967
1662	pink	cg04164704
1663	blue	cg04212285
1664	green	cg04361015
1665	greenyellow	cg04432128
1666	yellow	cg04487296
1667	blue	cg04849508
1668	turquoise	cg04978709
1669	green	cg05035049
1670	yellow	cg05065989
1671	magenta	cg05166028
1672	greenyellow	cg05711251
1673	blue	cg05725719
1674	brown	cg05851442
1675	brown	cg06062423
1676	turquoise	cg06163738
1677	yellow	cg06173663
1678	yellow	cg06195987
1679	yellow	cg06287775
1680	yellow	cg06288696
1681	purple	cg06335867
1682	yellow	cg06471596
1683	greenyellow	cg06515404
1684	yellow	cg06622553
1685	yellow	cg06638935
1686	greenyellow	cg06684201
1687	brown	cg06688763
1688	blue	cg06760423
1689	blue	cg06783429
1690	blue	cg06812060
1691	purple	cg07075840
1692	brown	cg07121856
1693	yellow	cg07143083
1694	blue	cg07144666
1695	yellow	cg07294406
1696	pink	cg07351675
1697	green	cg07525471
1698	turquoise	cg07615875
1699	blue	cg07639783
1700	greenyellow	cg07723559
1701	black	cg07898582
1702	magenta	cg08072217
1703	greenyellow	cg08081346
1704	green	cg08203284
1705	turquoise	cg08322978
1706	blue	cg08368520
1707	blue	cg08605301
1708	blue	cg08630869
1709	turquoise	cg08725167
1710	blue	cg08737189
1711	magenta	cg09066883
1712	magenta	cg09118400
1713	blue	cg09159452
1714	brown	cg09284066
1715	blue	cg09304803
1716	yellow	cg09545293
1717	turquoise	cg09631055
1718	greenyellow	cg09669178
1719	greenyellow	cg09697999
1720	blue	cg09732637
1721	brown	cg09825979
1722	blue	cg10022248
1723	yellow	cg10090217
1724	turquoise	cg10111599
1725	brown	cg10126205
1726	yellow	cg10320410
1727	blue	cg10347813
1728	brown	cg10350880
1729	yellow	cg10548492
1730	yellow	cg10580293
1731	turquoise	cg10611760
1732	blue	cg10682197
1733	yellow	cg10739556
1734	yellow	cg10763059
1735	green	cg10795119
1736	greenyellow	cg10972392
1737	pink	cg11008003
1738	yellow	cg11015251
1739	green	cg11024728
1740	brown	cg11173499
1741	green	cg11200568
1742	brown	cg11403823
1743	green	cg11470337
1744	turquoise	cg11556135
1745	blue	cg11642199
1746	turquoise	cg11724156
1747	turquoise	cg11974068
1748	magenta	cg11995374
1749	brown	cg11995490
1750	purple	cg12514963
1751	turquoise	cg12565057
1752	green	cg12571978
1753	brown	cg12583572
1754	yellow	cg12597389
1755	greenyellow	cg12612807
1756	brown	cg12619262
1757	brown	cg12693702
1758	turquoise	cg12738248
1759	blue	cg12816198
1760	green	cg12917153
1761	black	cg12973548
1762	black	cg12984349
1763	brown	cg13081331
1764	turquoise	cg13396661
1765	blue	cg13435834
1766	turquoise	cg13610421
1767	blue	cg13675721
1768	greenyellow	cg13880726
1769	green	cg13900349
1770	brown	cg13990351
1771	blue	cg13999330
1772	magenta	cg14162629
1773	blue	cg14204266
1774	brown	cg14285533
1775	brown	cg14391419
1776	yellow	cg14523847
1777	blue	cg14871771
1778	blue	cg14871932
1779	salmon	cg15087860
1780	blue	cg15089567
1781	blue	cg15444149
1782	yellow	cg15506609
1783	brown	cg15782153
1784	blue	cg15896696
1785	green	cg15949805
1786	pink	cg16132337
1787	brown	cg16178271
1788	turquoise	cg16184737
1789	blue	cg16233515
1790	blue	cg16327041
1791	blue	cg16443926
1792	brown	cg16511229
1793	yellow	cg16589214
1794	yellow	cg16627090
1795	blue	cg16647364
1796	yellow	cg16651126
1797	brown	cg16700779
1798	turquoise	cg16796151
1799	blue	cg16846532
1800	brown	cg16886175
1801	brown	cg16929793
1802	purple	cg17093995
1803	yellow	cg17278072
1804	turquoise	cg17315940
1805	purple	cg17386710
1806	green	cg17469359
1807	pink	cg17588038
1808	blue	cg17633015
1809	purple	cg17676607
1810	greenyellow	cg17739302
1811	yellow	cg17760049
1812	turquoise	cg18008037
1813	turquoise	cg18122501
1814	blue	cg18144544
1815	blue	cg18195862
1816	blue	cg18207099
1817	pink	cg18301136
1818	pink	cg18302726
1819	blue	cg18367631
1820	brown	cg18454288
1821	turquoise	cg18502727
1822	black	cg18541042
1823	brown	cg18628255
1824	turquoise	cg18753341
1825	green	cg18817900
1826	brown	cg18850127
1827	turquoise	cg18884557
1828	blue	cg18959198
1829	brown	cg19082708
1830	greenyellow	cg19130610
1831	turquoise	cg19339021
1832	blue	cg19365706
1833	pink	cg19451915
1834	yellow	cg19480724
1835	magenta	cg19596050
1836	yellow	cg19760898
1837	blue	cg19789755
1838	turquoise	cg19877741
1839	black	cg19915007
1840	greenyellow	cg19930314
1841	greenyellow	cg20032693
1842	green	cg20061010
1843	blue	cg20396385
1844	yellow	cg20426994
1845	turquoise	cg20782252
1846	brown	cg20884887
1847	turquoise	cg20928945
1848	yellow	cg21088896
1849	blue	cg21110795
1850	pink	cg21113776
1851	red	cg21368161
1852	yellow	cg21404045
1853	blue	cg21501305
1854	greenyellow	cg21509457
1855	blue	cg21584831
1856	blue	cg21585707
1857	blue	cg21637392
1858	blue	cg21717348
1859	brown	cg21885361
1860	blue	cg22112000
1861	yellow	cg22126965
1862	greenyellow	cg22153931
1863	black	cg22459664
1864	purple	cg22864337
1865	purple	cg22988458
1866	greenyellow	cg23115136
1867	green	cg23228529
1868	turquoise	cg23235069
1869	brown	cg23299919
1870	blue	cg23375948
1871	yellow	cg23697855
1872	turquoise	cg23874145
1873	brown	cg23884241
1874	blue	cg23936031
1875	turquoise	cg23942526
1876	brown	cg24120210
1877	yellow	cg24245418
1878	green	cg24356700
1879	brown	cg24399467
1880	yellow	cg24446586
1881	turquoise	cg24559666
1882	yellow	cg24707573
1883	brown	cg24729221
1884	greenyellow	cg24796546
1885	tan	cg24954668
1886	turquoise	cg25133533
1887	yellow	cg25188395
1888	green	cg25191611
1889	brown	cg25307665
1890	purple	cg25679366
1891	turquoise	cg25714865
1892	turquoise	cg25909532
1893	brown	cg25964019
1894	greenyellow	cg26040583
1895	greenyellow	cg26071556
1896	red	cg26138500
1897	blue	cg26180191
1898	turquoise	cg26203136
1899	turquoise	cg26203572
1900	turquoise	cg26220185
1901	blue	cg26240231
1902	green	cg26279021
1903	blue	cg26311610
1904	greenyellow	cg26314566
1905	black	cg26551975
1906	blue	cg26620655
1907	yellow	cg26623444
1908	tan	cg26635219
1909	yellow	cg26642655
1910	yellow	cg26779378
1911	blue	cg26945846
1912	blue	cg26960543
1913	blue	cg27049129
1914	turquoise	cg27092935
1915	blue	cg27174778
1916	yellow	cg27209741
1917	tan	cg27317017
1918	turquoise	cg27441228
1919	yellow	cg00449899
1920	blue	cg00552087
1921	greenyellow	cg00729564
1922	blue	cg00927435
1923	salmon	cg00990613
1924	greenyellow	cg00995209
1925	green	cg01287342
1926	pink	cg01489756
1927	yellow	cg01544807
1928	brown	cg01652021
1929	brown	cg01676552
1930	salmon	cg01725531
1931	brown	cg01851874
1932	yellow	cg01906015
1933	turquoise	cg02046552
1934	blue	cg02150714
1935	green	cg02346342
1936	blue	cg02356551
1937	yellow	cg02392634
1938	turquoise	cg02411937
1939	yellow	cg02469095
1940	brown	cg02472291
1941	yellow	cg02637318
1942	yellow	cg02640612
1943	blue	cg02833016
1944	green	cg02845890
1945	turquoise	cg02856338
1946	red	cg02901790
1947	brown	cg02937313
1948	brown	cg03000485
1949	purple	cg03090171
1950	brown	cg03284050
1951	red	cg03360518
1952	blue	cg03408619
1953	purple	cg03459920
1954	brown	cg03534326
1955	brown	cg03598731
1956	turquoise	cg03899721
1957	greenyellow	cg03923966
1958	green	cg03957420
1959	pink	cg04139007
1960	blue	cg04409932
1961	turquoise	cg04418647
1962	magenta	cg04441314
1963	yellow	cg04771100
1964	magenta	cg05230316
1965	blue	cg05247305
1966	blue	cg05373567
1967	brown	cg05415871
1968	pink	cg05612973
1969	turquoise	cg05718467
1970	turquoise	cg05891136
1971	brown	cg05992875
1972	turquoise	cg06027112
1973	yellow	cg06251832
1974	turquoise	cg06565975
1975	cyan	cg06691343
1976	blue	cg06732667
1977	yellow	cg06808751
1978	turquoise	cg06866712
1979	brown	cg06894628
1980	yellow	cg06958453
1981	blue	cg06997767
1982	yellow	cg07013148
1983	blue	cg07337005
1984	black	cg07341224
1985	yellow	cg07362969
1986	brown	cg07387286
1987	blue	cg07393508
1988	purple	cg07533533
1989	black	cg07589903
1990	yellow	cg07754829
1991	yellow	cg07762458
1992	magenta	cg08203794
1993	green	cg08214693
1994	blue	cg08273169
1995	green	cg08387538
1996	blue	cg08452671
1997	cyan	cg08508368
1998	red	cg08583625
1999	yellow	cg08795964
[truncated: 18,102 more rows]
